# Supplementary material for: Chondroitin Sulfate Proteoglycan 4 Provides New Treatment Approach to Preventing Peritoneal Dissemination in Ovarian Cancer
Source: Int J Mol Sci. 2024 Jan 28;25(3):1626. doi: 10.3390/ijms25031626 (PMC10855983; doi:10.3390/ijms25031626)
Supplement: Supplementary file 1 [file ijms-25-01626-s001.zip]

Archive with 1 entries (1 files):
- ijms-2703222-supplementary.pdf
